# Supplementary material for: Epigenetic Analysis through MSAP-NGS Coupled Technology: The Case Study of White Poplar Monoclonal Populations/Stands
Source: Int J Mol Sci. 2020 Oct 7;21(19):7393. doi: 10.3390/ijms21197393 (PMC7582538; doi:10.3390/ijms21197393)
Supplement: Supplementary file 1 [file ijms-21-07393-s001.zip]

Archive with 18 entries (16 files):
- ijms-934278-supl-proofed/
- ijms-934278-supl-proofed/Archive S1A.zip
- ijms-934278-supl-proofed/Archive S1B.zip
- ijms-934278-supl-proofed/Figure S1A.pdf
- ijms-934278-supl-proofed/Figure S1B.pdf
- ijms-934278-supl-proofed/Figure S1C.pdf
- ijms-934278-supl-proofed/Figure S1D.pdf
- ijms-934278-supl-proofed/Table S1A.xlsx
- ijms-934278-supl-proofed/Table S1B.xlsx
- ijms-934278-supl-proofed/Table S1C.xlsx
- ijms-934278-supl-proofed/__MACOSX/
- ijms-934278-supl-proofed/__MACOSX/._Figure SI 1.pdf
- ijms-934278-supl-proofed/__MACOSX/._Figure SI 2.pdf
- ijms-934278-supl-proofed/__MACOSX/._Figure SI 3.pdf
- ijms-934278-supl-proofed/__MACOSX/._Figure SI 4.pdf
- ijms-934278-supl-proofed/__MACOSX/._Table SI 1.xlsx
- ijms-934278-supl-proofed/__MACOSX/._Table SI 2.xlsx
- ijms-934278-supl-proofed/__MACOSX/._Table SI 5.xlsx
