# Supplementary material for: Epigenetic Analysis through MSAP-NGS Coupled Technology: The Case Study of White Poplar Monoclonal Populations/Stands
Source: Int J Mol Sci. 2020 Oct 7;21(19):7393. doi: 10.3390/ijms21197393 (PMC7582538; doi:10.3390/ijms21197393)
Supplement: Supplementary file 1 [file ijms-21-07393-s001.zip › ijms-934278-supl-proofed/Table S1A.xlsx]

## Sheet: methylation affects gene ara.tx
Names	total	elements
m1_h1 No methylation			m1_h0 Double strand methylation of inner cytosine or hemi-methylation of inner cytosine			m0_h1 Hemi-methylated CHG-sites (Hemi-methylation of inner and outer cytosine)
malta1 malta6	45	AT2G07723	malta1	25	AT2G07752	malta6	65	AT1G04320
		ADR1-L1			TRNA.2			AT1G60820
		NDHB.2			NDHD			AT3G61715
		MED37E			RRN16S.1			AT2G07716
		TRNI.3			NDHI			AT2G42420
		XPO1			AT5G43560			TRNM.2
		RPOC1			GATL10			CCMC
		NAD4			AT2G28720			AT1G06880
		AT2G07712			ATPA			RPS7-A-1
		PSBC			PGRL1B			CCB256
		NDHA			RRN26			RPOB
		AT2G07764			FIP2-1			ORFX
		CCB452			NAD5C			AT1G29210
		NAD2A			ycf15-B-1			AT4G13445
		AT5G38950			PETD			AT5G19095
		MED37C			TRNA.1			NAD1B
		YCF2-A			AT5G18390			AT1G75570
		TRNN.2			RRN16S.2			PSAA
		AT3G32895			TRNE			NAD9
		NAD1C			COX1			AT1G06860
		YCF2-A-1			RPS4-1			AT5G09755
		AT3G52230			AT2G07683			AT5G66817
		ORF107A			AT2G07734			AT1G60840
		TRNN			AT2G07815			NAD6
		AT2G07733			ycf15-B			AT2G07766
		NDHB.1						AT3G61545
		PSBB						AT3G51135
		RRN23S.2						RPS7-A
		NDHH						AT2G30190
		AT5G08720						AT4G34695
		AT1G21945						TRNC-1
		TRNI.2						AT2G07599
		NAD2B						AT1G30430
		PSBD						TRNS.5
		RRN23S.1						AT2G38030
		RBCL						AT3G51140
		RRN4.5S.2						ATP6-1-1
		AT2G07689						AT4G32475
		TRNN.1						AT2G46120
		RRN4.5S.1						AT1G75650
		MATR						AT2G07715
		NAD7						AT2G07681
		AT2G07709						ATP6-1
		AT2G07717						AT2G07699
		ACCD						RRN18
								AT5G07135
								AT3G53965
								AT2G07755
								TRNS.3
								TRNK.1
								RPL2
								RPL16
								PETB
								AT2G07731
								TRNK.2
								AT1G60910
								AT1G60580
								AT3G58165
								AT2G30450
								AT1G48220
								AT2G07793
								ATP6-2
								AT2G07786
								AT4G36197
								AT2G30180
malta2 malta7	36	ADR1-L1	malta2	22	AT2G07723	malta7	49	AT2G46120
		NDHB.2			AT2G07787			AT2G07752
		TRNI.3			PSAC			AT1G75650
		XPO1			ycf15-B-1			AT1G04320
		RPOC1			MED37E			ATP6-1
		PSBB			PETD			AT1G60820
		PSBC			NAD4			AT2G07699
		AT2G07764			AT5G18390			AT3G61715
		RRN23S.2			RRN16S.2			AT2G07716
		NAD2A			CCB452			ATL39
		PSAA			NAD1B			AT2G42420
		AT5G08720			RRN16S.1			AT3G53965
		AT1G21945			MED37C			AT5G07135
		PSAB			AT5G43560			AT1G06880
		AT5G38950			PSBD			AT2G07712
		YCF2-A			ATPA			NDHA
		TRNI.2			RRN26			RPOB
		TRNN.2			AT2G07815			ORFX
		AT3G32895			AT2G07717			TRNE
		NAD2B			NAD5C			AT1G29210
		NAD1C			AT1G60070			AT4G13445
		YCF2-A-1			ycf15-B			AT5G19095
		RRN23S.1						AT1G75570
		RBCL						RPL16
		ORF107A						AT1G06860
		AT3G52230						AT5G09755
		RRN4.5S.2						AT5G66817
		AT2G07689						AT1G60840
		RRN4.5S.1						AT3G61545
		TRNN.1						AT3G51135
		TRNN						PETB
		NAD7						AT1G60910
		AT2G07709						AT2G30190
		AT2G07733						AT2G07683
		ACCD						AT1G60580
		NDHB.1						AT3G58165
								MATR
								AT4G34695
								AT2G30450
								ATP6-2
								TRNC-1
								AT1G30430
								AT4G36197
								AT2G38030
								AT3G51140
								ATP6-1-1
								AT2G30180
								ATPF
								AT4G32475
malta3 malta8	28	ADR1-L1	malta3	41	AT2G14840	malta8	29	AT3G52955
		RPOC1			ATP6-1			AT2G07715
		PSBB			NDHB.2			AT1G04320
		NDHA			ycf15-B-1			AT1G60820
		AT2G07764			MED37E			AT3G61715
		RRN16S.2			AT2G07699			AT2G07716
		RRN23S.2			TRNI.3			AT2G42420
		NAD2A			XPO1			AT3G53965
		RRN16S.1			PETD			AT5G07135
		AT5G08720			NAD4			AT1G06880
		AT1G21945			TRNA.2			TRNK.1
		AT5G38950			PSBC			RPL2
		YCF2-A			TRNA.1			ORFX
		TRNN.2			AT5G18390			AT5G19095
		AT3G32895			RPOB			RPL16
		NAD2B			COB-1			AT1G06860
		YCF2-A-1			PSAA			AT5G66817
		RRN23S.1			NDHH			AT1G60840
		RBCL			PSAB			PETB
		AT3G52230			AT1G11960			AT1G60910
		RRN4.5S.2			MED37C			TRNK.2
		RRN4.5S.1			BGAL9			AT2G30190
		TRNN.1			XEG113			AT1G60580
		TRNN			MT-CYB			AT3G58165
		NAD7			TRNI.2			AT2G30450
		AT2G07709			PCKA			AT2G07599
		AT2G07733			GATL10			AT3G10015
		ACCD			PSBD			AT2G30180
					ORF107A			AT4G32475
					AT2G28720
					AT2G07689
					HHT1
					ATP6-2
					RRN26
					AT2G07717
					FIP2-1
					NDHB.1
					ycf15-B
					CSC1
					SAP5
					ATP6-1-1
malta4 malta9	51	ADR1-L1	malta4	32	PSAC	malta9	45	AT2G07723
		NDHB.2			MED37E			AT1G04320
		TRNI.3			AT2G07716			AT1G60820
		XPO1			AT2G07712			AT3G61715
		RPOC1			PSBC			AT2G42420
		RPS7-A-1			NDHD			TRNM.2
		NAD4			ORFX			RPL34B
		TRNA.2			NDHI			AT1G06880
		NDHA			MED37C			CCB452
		AT2G07764			NAD6			AT5G19095
		RPOB			AT2G28720			NAD9
		NAD1B			AT2G07827			AT5G38950
		NAD2A			PGRL1B			AT1G06860
		RRN16S.1			AT4G34035			BGAL9
		PSAA			NAD5C			XEG113
		YCF2-A			AT2G07787			AT5G66817
		TRNN.2			AT2G07681			AT1G60840
		AT3G32895			PSBH			AT2G07766
		NAD1C			ORF107F			ORF139B
		YCF2-A-1			PETD			AT2G30190
		AT3G52230			AT5G18404			TRNC-1
		ORF107A			NDHH			TRNS.5
		RPS7-A			PSAB			ATP6-1-1
		TRNN			AT2G07664			AT4G32475
		AT2G07733			CCB206			AT2G07722
		RRN26			RPS4-1			ATP6-1
		FIP2-1			AT2G07731			AT2G07699
		NDHB.1			AT2G07738			AT5G07135
		AT2G07715			MATR			AT3G53965
		ycf15-B-1			AT1G48220			AT2G07755
		RRN18			AT2G07734			TRNS.3
		PSBB			AT2G07717			COX1
		TRNA.1						RPL16
		RRN16S.2						ORF139A
		RPL2						PETB
		RRN23S.2						AT1G60910
		AT5G08720						AT1G60580
		AT1G21945						AT3G58165
		TRNI.2						AT2G30450
		NAD2B						AT2G07793
		PSBD						ATP6-2
		RRN23S.1						AT2G07786
		RBCL						AT2G07815
		RRN4.5S.2						ATPF
		AT2G07689						AT2G30180
		RRN4.5S.1
		TRNN.1
		NAD7
		AT2G07709
		ACCD
		ycf15-B
malta10 malta5	26	ADR1-L1	malta5	33	AT2G07723	malta10	36	AT1G04320
		XPO1			PSAC			ATP6-1
		AT2G07764			PSBH			AT1G60820
		RRN16S.2			AT2G07681			AT2G07699
		RRN23S.2			NDHB.2			AT3G61715
		NAD2A			ycf15-B-1			AT2G07716
		RRN16S.1			MED37E			AT2G42420
		PSAA			TRNI.3			AT3G53965
		AT5G08720			PETD			AT5G07135
		YCF2-A			AT2G07712			RPOC1
		TRNN.2			CCB452			AT1G06880
		AT3G32895			TRNL.1			PSBB
		NAD2B			AT5G34852			PSBC
		RRN23S.1			AT1G21945			TRNS.3
		YCF2-A-1			AT2G07747			NDHA
		RBCL			PSAB			NDHD
		ORF107A			AT1G11960			ORFX
		RRN4.5S.2			MED37C			AT5G19095
		AT2G07689			XEG113			NDHI
		RRN4.5S.1			TRNI.2			AT5G38950
		TRNN.1			NAD6			AT1G06860
		TRNN			NAD1C			AT5G66817
		NAD7			PSBD			AT1G60840
		AT2G07709			AT3G52230			AT2G07766
		AT2G07733			AT2G07731			PETB
		ACCD			AT2G28720			AT1G60910
					HHT1			AT2G30190
					MATR			AT1G60580
					RRN26			AT3G58165
					AT2G07815			AT2G30450
					NDHB.1			AT2G07793
					ycf15-B			ATP6-2
					CSC1			TRNS.5
								ATP6-1-1
								AT2G30180
								AT4G32475
