# Supplementary material for: Epigenetic Analysis through MSAP-NGS Coupled Technology: The Case Study of White Poplar Monoclonal Populations/Stands
Source: Int J Mol Sci. 2020 Oct 7;21(19):7393. doi: 10.3390/ijms21197393 (PMC7582538; doi:10.3390/ijms21197393)
Supplement: Supplementary file 1 [file ijms-21-07393-s001.zip › ijms-934278-supl-proofed/Table S1B.xlsx]

## Sheet: malta1_geneAra_M1_H1.txt
Analysis Type:	PANTHER Overrepresentation Test (Released 20171205)
Annotation Version and Release Date:	GO Ontology database Released 2018-02-02
Analyzed List:	upload_1 (Arabidopsis thaliana)
Reference List:	Arabidopsis thaliana (all genes in database)
Test Type:	FISHER
m1_h1 No methylation									m1_h0 Double strand methylation of inner cytosine or hemi-methylation of inner cytosine									m0_h1 Hemi-methylated CHG-sites (Hemi-methylation of inner and outer cytosine)
malta1
GO biological process complete	Arabidopsis thaliana - REFLIST (27502)	upload_1 (20)	upload_1 (expected)	upload_1 (over/under)	upload_1 (fold Enrichment)	upload_1 (raw P-value)	upload_1 (FDR)		GO biological process complete	Arabidopsis thaliana - REFLIST (27502)	upload_1 (13)	upload_1 (expected)	upload_1 (over/under)	upload_1 (fold Enrichment)	upload_1 (raw P-value)	upload_1 (FDR)		GO biological process complete	Arabidopsis thaliana - REFLIST (27502)	upload_1 (20)	upload_1 (expected)	upload_1 (over/under)	upload_1 (fold Enrichment)	upload_1 (raw P-value)	upload_1 (FDR)
photosynthetic electron transport in photosystem II (GO:0009772)	10	4	.01	+	> 100	2.02E-10	3.72E-07		electron transport chain (GO:0022900)	98	3	.05	+	64.76	1.34E-05	7.39E-02		heme transport (GO:0015886)	5	2	.00	+	> 100	1.05E-05	6.46E-03
photosynthetic electron transport chain (GO:0009767)	42	4	.03	+	> 100	3.24E-08	4.48E-05		generation of precursor metabolites and energy (GO:0006091)	336	4	.16	+	25.18	1.50E-05	4.15E-02		mitochondrial translation (GO:0032543)	7	2	.01	+	> 100	1.80E-05	9.96E-03
protein-chromophore linkage (GO:0018298)	38	3	.03	+	> 100	3.44E-06	1.90E-03											iron coordination entity transport (GO:1901678)	8	2	.01	+	> 100	2.25E-05	1.13E-02
electron transport chain (GO:0022900)	98	6	.07	+	84.19	9.34E-11	2.58E-07											mitochondrial gene expression (GO:0140053)	18	2	.01	+	> 100	9.46E-05	3.74E-02
cellular respiration (GO:0045333)	119	4	.09	+	46.22	1.74E-06	1.60E-03											cytochrome complex assembly (GO:0017004)	21	2	.02	+	> 100	1.26E-04	4.35E-02
photosynthesis, light reaction (GO:0019684)	120	4	.09	+	45.84	1.80E-06	1.42E-03											cellular respiration (GO:0045333)	119	4	.09	+	46.22	1.74E-06	9.63E-03
energy derivation by oxidation of organic compounds (GO:0015980)	136	4	.10	+	40.44	2.92E-06	1.79E-03											energy derivation by oxidation of organic compounds (GO:0015980)	136	4	.10	+	40.44	2.92E-06	3.23E-03
generation of precursor metabolites and energy (GO:0006091)	336	8	.24	+	32.74	6.07E-11	3.36E-07											generation of precursor metabolites and energy (GO:0006091)	336	4	.24	+	16.37	9.48E-05	3.50E-02
photosynthesis (GO:0015979)	216	5	.16	+	31.83	4.48E-07	4.96E-04											translation (GO:0006412)	562	6	.41	+	14.68	2.28E-06	4.20E-03
oxidation-reduction process (GO:0055114)	1331	8	.97	+	8.27	2.29E-06	1.58E-03											peptide biosynthetic process (GO:0043043)	567	6	.41	+	14.55	2.40E-06	3.32E-03
																		amide biosynthetic process (GO:0043604)	618	6	.45	+	13.35	3.92E-06	3.61E-03
																		peptide metabolic process (GO:0006518)	639	6	.46	+	12.91	4.74E-06	3.75E-03
																		cellular amide metabolic process (GO:0043603)	716	6	.52	+	11.52	9.04E-06	6.25E-03
																		organonitrogen compound biosynthetic process (GO:1901566)	1293	8	.94	+	8.51	1.85E-06	5.11E-03
																		oxidation-reduction process (GO:0055114)	1331	7	.97	+	7.23	2.80E-05	1.29E-02
																		cellular nitrogen compound biosynthetic process (GO:0044271)	2763	9	2.01	+	4.48	6.28E-05	2.67E-02
Malta2
NO results									photosynthetic electron transport chain (GO:0009767)	42	3	.02	+	> 100	1.47E-06	2.71E-03		mitochondrial ATP synthesis coupled proton transport (GO:0042776)	3	2	.00	+	> 100	1.74E-06	1.07E-03
									electron transport chain (GO:0022900)	98	4	.05	+	80.18	1.73E-07	9.57E-04		ATP synthesis coupled proton transport (GO:0015986)	30	3	.01	+	> 100	3.43E-07	6.33E-04
									photosynthesis, light reaction (GO:0019684)	120	3	.06	+	49.11	3.06E-05	4.23E-02		energy coupled proton transport, down electrochemical gradient (GO:0015985)	30	3	.01	+	> 100	3.43E-07	4.75E-04
									generation of precursor metabolites and energy (GO:0006091)	336	5	.17	+	29.23	5.18E-07	1.43E-03		ATP biosynthetic process (GO:0006754)	40	3	.02	+	> 100	7.75E-07	8.57E-04
																		purine ribonucleoside triphosphate biosynthetic process (GO:0009206)	46	3	.02	+	> 100	1.15E-06	1.06E-03
																		purine nucleoside triphosphate biosynthetic process (GO:0009145)	48	3	.02	+	> 100	1.30E-06	1.03E-03
																		hydrogen ion transmembrane transport (GO:1902600)	51	3	.02	+	> 100	1.55E-06	1.07E-03
																		ribonucleoside triphosphate biosynthetic process (GO:0009201)	54	3	.02	+	> 100	1.83E-06	1.01E-03
																		nucleoside triphosphate biosynthetic process (GO:0009142)	58	3	.03	+	> 100	2.25E-06	1.13E-03
																		purine ribonucleoside monophosphate biosynthetic process (GO:0009168)	60	3	.03	+	> 100	2.48E-06	1.14E-03
																		purine nucleoside monophosphate biosynthetic process (GO:0009127)	60	3	.03	+	> 100	2.48E-06	1.06E-03
																		proton transport (GO:0015992)	66	3	.03	+	> 100	3.27E-06	1.29E-03
																		ribonucleoside monophosphate biosynthetic process (GO:0009156)	75	3	.03	+	91.67	4.73E-06	1.75E-03
																		nucleoside monophosphate biosynthetic process (GO:0009124)	80	3	.03	+	85.94	5.71E-06	1.97E-03
																		purine ribonucleotide biosynthetic process (GO:0009152)	81	3	.04	+	84.88	5.92E-06	1.93E-03
																		purine nucleotide biosynthetic process (GO:0006164)	84	3	.04	+	81.85	6.58E-06	2.02E-03
																		cellular respiration (GO:0045333)	119	4	.05	+	77.04	1.83E-07	1.01E-03
																		purine-containing compound biosynthetic process (GO:0072522)	93	3	.04	+	73.93	8.85E-06	2.58E-03
																		ribonucleotide biosynthetic process (GO:0009260)	96	3	.04	+	71.62	9.71E-06	2.68E-03
																		ribose phosphate biosynthetic process (GO:0046390)	96	3	.04	+	71.62	9.71E-06	2.56E-03
																		energy derivation by oxidation of organic compounds (GO:0015980)	136	4	.06	+	67.41	3.08E-07	8.51E-04
																		nucleotide biosynthetic process (GO:0009165)	132	3	.06	+	52.09	2.46E-05	5.92E-03
																		nucleoside phosphate biosynthetic process (GO:1901293)	133	3	.06	+	51.70	2.52E-05	5.80E-03
																		ATP metabolic process (GO:0046034)	147	3	.06	+	46.77	3.37E-05	7.46E-03
																		inorganic cation transmembrane transport (GO:0098662)	147	3	.06	+	46.77	3.37E-05	7.17E-03
																		purine ribonucleoside triphosphate metabolic process (GO:0009205)	154	3	.07	+	44.65	3.86E-05	7.91E-03
																		purine nucleoside triphosphate metabolic process (GO:0009144)	157	3	.07	+	43.79	4.09E-05	8.07E-03
																		ribonucleoside triphosphate metabolic process (GO:0009199)	162	3	.07	+	42.44	4.48E-05	8.54E-03
																		cation transmembrane transport (GO:0098655)	163	3	.07	+	42.18	4.56E-05	8.40E-03
																		monovalent inorganic cation transport (GO:0015672)	165	3	.07	+	41.67	4.72E-05	8.43E-03
																		purine ribonucleoside monophosphate metabolic process (GO:0009167)	169	3	.07	+	40.68	5.07E-05	8.76E-03
																		nucleoside triphosphate metabolic process (GO:0009141)	169	3	.07	+	40.68	5.07E-05	8.49E-03
																		purine nucleoside monophosphate metabolic process (GO:0009126)	169	3	.07	+	40.68	5.07E-05	8.24E-03
																		inorganic ion transmembrane transport (GO:0098660)	170	3	.07	+	40.44	5.16E-05	8.15E-03
																		ribonucleoside monophosphate metabolic process (GO:0009161)	185	3	.08	+	37.16	6.60E-05	1.01E-02
																		nucleoside monophosphate metabolic process (GO:0009123)	190	3	.08	+	36.19	7.14E-05	1.07E-02
																		purine ribonucleotide metabolic process (GO:0009150)	199	3	.09	+	34.55	8.17E-05	1.19E-02
																		purine nucleotide metabolic process (GO:0006163)	201	3	.09	+	34.21	8.41E-05	1.19E-02
																		ribonucleotide metabolic process (GO:0009259)	215	3	.09	+	31.98	1.02E-04	1.42E-02
																		purine-containing compound metabolic process (GO:0072521)	231	3	.10	+	29.76	1.26E-04	1.66E-02
																		ribose phosphate metabolic process (GO:0019693)	239	3	.10	+	28.77	1.39E-04	1.75E-02
																		generation of precursor metabolites and energy (GO:0006091)	336	4	.15	+	27.28	1.05E-05	2.64E-03
																		ion transmembrane transport (GO:0034220)	283	3	.12	+	24.30	2.28E-04	2.74E-02
																		organophosphate biosynthetic process (GO:0090407)	289	3	.13	+	23.79	2.42E-04	2.85E-02
																		nucleotide metabolic process (GO:0009117)	296	3	.13	+	23.23	2.60E-04	2.99E-02
																		nucleoside phosphate metabolic process (GO:0006753)	299	3	.13	+	22.99	2.68E-04	3.02E-02
																		transmembrane transport (GO:0055085)	622	4	.27	+	14.74	1.14E-04	1.53E-02
																		organonitrogen compound biosynthetic process (GO:1901566)	1293	5	.56	+	8.86	1.39E-04	1.79E-02
																		cellular metabolic process (GO:0044237)	8072	10	3.52	+	2.84	1.69E-04	2.08E-02
Malta 3
photosynthetic electron transport in photosystem II (GO:0009772)	10	2	.01	+	> 100	1.82E-05	2.52E-02		photosynthetic electron transport in photosystem II (GO:0009772)	10	3	.01	+	> 100	2.13E-07	1.47E-04		mitochondrial translation (GO:0032543)	7	2	.00	+	> 100	2.66E-06	2.45E-03
protein-chromophore linkage (GO:0018298)	38	4	.02	+	> 100	6.32E-09	3.49E-05		cell wall pectin biosynthetic process (GO:0052325)	14	2	.01	+	> 100	1.02E-04	1.53E-02		mitochondrial gene expression (GO:0140053)	18	2	.01	+	> 100	1.40E-05	9.69E-03
electron transport chain (GO:0022900)	98	3	.05	+	56.13	2.11E-05	2.34E-02		protein-chromophore linkage (GO:0018298)	38	4	.04	+	> 100	6.83E-08	7.55E-05		translation (GO:0006412)	562	5	.16	+	30.58	1.94E-07	1.08E-03
photosynthesis, light reaction (GO:0019684)	120	3	.07	+	45.84	3.81E-05	3.51E-02		cell wall pectin metabolic process (GO:0052546)	20	2	.02	+	> 100	1.96E-04	2.58E-02		peptide biosynthetic process (GO:0043043)	567	5	.16	+	30.32	2.03E-07	5.62E-04
photosynthesis (GO:0015979)	216	4	.12	+	33.95	5.06E-06	9.34E-03		photosynthetic electron transport chain (GO:0009767)	42	4	.04	+	> 100	9.93E-08	9.15E-05		amide biosynthetic process (GO:0043604)	618	5	.18	+	27.81	3.10E-07	5.72E-04
generation of precursor metabolites and energy (GO:0006091)	336	5	.18	+	27.28	7.70E-07	2.13E-03		ATP synthesis coupled electron transport (GO:0042773)	35	3	.03	+	90.67	6.17E-06	1.37E-03		peptide metabolic process (GO:0006518)	639	5	.19	+	26.90	3.66E-07	5.06E-04
									oxidative phosphorylation (GO:0006119)	35	3	.03	+	90.67	6.17E-06	1.31E-03		cellular amide metabolic process (GO:0043603)	716	5	.21	+	24.01	6.40E-07	7.08E-04
									mitochondrial ATP synthesis coupled electron transport (GO:0042775)	28	2	.03	+	75.55	3.67E-04	4.41E-02		organonitrogen compound biosynthetic process (GO:1901566)	1293	5	.38	+	13.29	1.15E-05	9.11E-03
									electron transport chain (GO:0022900)	98	7	.09	+	75.55	5.94E-12	3.29E-08
									pectin biosynthetic process (GO:0045489)	44	3	.04	+	72.12	1.18E-05	2.17E-03
									respiratory electron transport chain (GO:0022904)	44	3	.04	+	72.12	1.18E-05	2.10E-03
									ATP synthesis coupled proton transport (GO:0015986)	30	2	.03	+	70.52	4.18E-04	4.92E-02
									energy coupled proton transport, down electrochemical gradient (GO:0015985)	30	2	.03	+	70.52	4.18E-04	4.82E-02
									photosynthesis, light reaction (GO:0019684)	120	5	.11	+	44.07	1.09E-07	8.57E-05
									ATP metabolic process (GO:0046034)	147	5	.14	+	35.98	2.88E-07	1.77E-04
									cellular respiration (GO:0045333)	119	4	.11	+	35.56	5.26E-06	1.21E-03
									purine ribonucleoside triphosphate metabolic process (GO:0009205)	154	5	.15	+	34.34	3.60E-07	1.99E-04
									purine nucleoside triphosphate metabolic process (GO:0009144)	157	5	.15	+	33.69	3.95E-07	1.99E-04
									ribonucleoside triphosphate metabolic process (GO:0009199)	162	5	.15	+	32.65	4.59E-07	2.12E-04
									purine ribonucleoside monophosphate metabolic process (GO:0009167)	169	5	.16	+	31.29	5.63E-07	2.39E-04
									nucleoside triphosphate metabolic process (GO:0009141)	169	5	.16	+	31.29	5.63E-07	2.22E-04
									purine nucleoside monophosphate metabolic process (GO:0009126)	169	5	.16	+	31.29	5.63E-07	2.07E-04
									energy derivation by oxidation of organic compounds (GO:0015980)	136	4	.13	+	31.11	8.78E-06	1.67E-03
									photosynthesis (GO:0015979)	216	6	.20	+	29.38	5.17E-08	9.53E-05
									ribonucleoside monophosphate metabolic process (GO:0009161)	185	5	.17	+	28.59	8.69E-07	3.00E-04
									generation of precursor metabolites and energy (GO:0006091)	336	9	.32	+	28.33	1.78E-11	4.92E-08
									nucleoside monophosphate metabolic process (GO:0009123)	190	5	.18	+	27.84	9.88E-07	3.21E-04
									purine ribonucleotide metabolic process (GO:0009150)	199	5	.19	+	26.58	1.23E-06	3.79E-04
									purine nucleotide metabolic process (GO:0006163)	201	5	.19	+	26.31	1.29E-06	3.77E-04
									ribonucleotide metabolic process (GO:0009259)	215	5	.20	+	24.60	1.79E-06	4.94E-04
									purine-containing compound metabolic process (GO:0072521)	231	5	.22	+	22.90	2.52E-06	6.34E-04
									pectin metabolic process (GO:0045488)	143	3	.14	+	22.19	3.47E-04	4.37E-02
									ribose phosphate metabolic process (GO:0019693)	239	5	.23	+	22.13	2.97E-06	7.13E-04
									galacturonan metabolic process (GO:0010393)	144	3	.14	+	22.04	3.54E-04	4.36E-02
									nucleotide metabolic process (GO:0009117)	296	5	.28	+	17.87	8.24E-06	1.69E-03
									nucleoside phosphate metabolic process (GO:0006753)	299	5	.28	+	17.69	8.64E-06	1.71E-03
									drug metabolic process (GO:0017144)	593	8	.56	+	14.27	5.44E-08	7.52E-05
									carbohydrate biosynthetic process (GO:0016051)	323	4	.31	+	13.10	2.38E-04	3.06E-02
									nucleobase-containing small molecule metabolic process (GO:0055086)	405	5	.38	+	13.06	3.64E-05	5.74E-03
									organophosphate metabolic process (GO:0019637)	528	5	.50	+	10.02	1.25E-04	1.83E-02
									carbohydrate derivative metabolic process (GO:1901135)	711	6	.67	+	8.93	4.51E-05	6.93E-03
									oxidation-reduction process (GO:0055114)	1331	9	1.26	+	7.15	2.20E-06	5.79E-04
									organonitrogen compound metabolic process (GO:1901564)	4132	12	3.91	+	3.07	1.62E-04	2.19E-02
									primary metabolic process (GO:0044238)	7944	18	7.51	+	2.40	2.43E-05	4.19E-03
									cellular metabolic process (GO:0044237)	8072	18	7.63	+	2.36	3.08E-05	5.16E-03
									organic substance metabolic process (GO:0071704)	8574	18	8.11	+	2.22	1.35E-04	1.91E-02
									metabolic process (GO:0008152)	9767	20	9.23	+	2.17	3.10E-05	5.03E-03
									cellular process (GO:0009987)	10706	20	10.12	+	1.98	1.40E-04	1.93E-02
Malta 4
photosynthetic electron transport in photosystem II (GO:0009772)	10	2	.01	+	> 100	3.30E-05	2.03E-02		photosynthetic electron transport in photosystem II (GO:0009772)	10	2	.01	+	> 100	4.39E-05	3.46E-02		mitochondrial ATP synthesis coupled proton transport (GO:0042776)	3	2	.00	+	> 100	2.06E-06	4.22E-04
protein-chromophore linkage (GO:0018298)	38	3	.03	+	> 100	3.44E-06	3.80E-03		photosynthetic electron transport chain (GO:0009767)	42	5	.04	+	> 100	3.83E-10	5.30E-07		ATP synthesis coupled proton transport (GO:0015986)	30	3	.01	+	> 100	4.46E-07	4.11E-04
electron transport chain (GO:0022900)	98	4	.07	+	56.13	8.23E-07	2.28E-03		photosynthesis, light reaction (GO:0019684)	120	7	.10	+	69.75	8.68E-12	1.60E-08		energy coupled proton transport, down electrochemical gradient (GO:0015985)	30	3	.01	+	> 100	4.46E-07	3.52E-04
cellular respiration (GO:0045333)	119	4	.09	+	46.22	1.74E-06	3.21E-03		electron transport chain (GO:0022900)	98	5	.08	+	61.01	2.12E-08	2.35E-05		hydrogen ion transmembrane transport (GO:1902600)	51	4	.02	+	> 100	1.01E-08	1.86E-05
energy derivation by oxidation of organic compounds (GO:0015980)	136	4	.10	+	40.44	2.92E-06	4.03E-03		photosynthesis (GO:0015979)	216	8	.18	+	44.29	7.49E-12	2.07E-08		ATP biosynthetic process (GO:0006754)	40	3	.02	+	> 100	1.01E-06	3.48E-04
photosynthesis (GO:0015979)	216	4	.16	+	25.46	1.74E-05	1.60E-02		generation of precursor metabolites and energy (GO:0006091)	336	9	.28	+	32.03	4.82E-12	2.66E-08		purine ribonucleoside triphosphate biosynthetic process (GO:0009206)	46	3	.02	+	> 100	1.50E-06	3.77E-04
generation of precursor metabolites and energy (GO:0006091)	336	6	.24	+	24.56	1.18E-07	6.52E-04		oxidation-reduction process (GO:0055114)	1331	8	1.11	+	7.19	7.82E-06	7.21E-03		purine nucleoside triphosphate biosynthetic process (GO:0009145)	48	3	.02	+	> 100	1.69E-06	3.90E-04
oxidation-reduction process (GO:0055114)	1331	7	.97	+	7.23	2.80E-05	2.21E-02											proton transport (GO:0015992)	66	4	.03	+	> 100	2.70E-08	3.73E-05
cellular metabolic process (GO:0044237)	8072	15	5.87	+	2.56	3.25E-05	2.25E-02											ribonucleoside triphosphate biosynthetic process (GO:0009201)	54	3	.03	+	> 100	2.38E-06	4.69E-04
metabolic process (GO:0008152)	9767	16	7.10	+	2.25	6.17E-05	3.41E-02											nucleoside triphosphate biosynthetic process (GO:0009142)	58	3	.03	+	> 100	2.92E-06	5.38E-04
																		purine ribonucleoside monophosphate biosynthetic process (GO:0009168)	60	3	.03	+	> 100	3.22E-06	5.74E-04
																		purine nucleoside monophosphate biosynthetic process (GO:0009127)	60	3	.03	+	> 100	3.22E-06	5.56E-04
																		respiratory electron transport chain (GO:0022904)	44	2	.02	+	96.16	2.11E-04	2.12E-02
																		cellular respiration (GO:0045333)	119	5	.06	+	88.89	2.14E-09	1.19E-05
																		ribonucleoside monophosphate biosynthetic process (GO:0009156)	75	3	.04	+	84.62	6.14E-06	9.43E-04
																		nucleoside monophosphate biosynthetic process (GO:0009124)	80	3	.04	+	79.33	7.41E-06	1.11E-03
																		purine ribonucleotide biosynthetic process (GO:0009152)	81	3	.04	+	78.35	7.68E-06	1.12E-03
																		energy derivation by oxidation of organic compounds (GO:0015980)	136	5	.06	+	77.78	4.10E-09	1.13E-05
																		purine nucleotide biosynthetic process (GO:0006164)	84	3	.04	+	75.55	8.53E-06	1.18E-03
																		purine-containing compound biosynthetic process (GO:0072522)	93	3	.04	+	68.24	1.15E-05	1.48E-03
																		ribonucleotide biosynthetic process (GO:0009260)	96	3	.05	+	66.11	1.26E-05	1.58E-03
																		ribose phosphate biosynthetic process (GO:0046390)	96	3	.05	+	66.11	1.26E-05	1.55E-03
																		ATP metabolic process (GO:0046034)	147	4	.07	+	57.57	6.00E-07	4.15E-04
																		inorganic cation transmembrane transport (GO:0098662)	147	4	.07	+	57.57	6.00E-07	3.68E-04
																		purine ribonucleoside triphosphate metabolic process (GO:0009205)	154	4	.07	+	54.95	7.19E-07	3.61E-04
																		purine nucleoside triphosphate metabolic process (GO:0009144)	157	4	.07	+	53.90	7.75E-07	3.57E-04
																		ribonucleoside triphosphate metabolic process (GO:0009199)	162	4	.08	+	52.24	8.76E-07	3.72E-04
																		cation transmembrane transport (GO:0098655)	163	4	.08	+	51.92	8.97E-07	3.54E-04
																		monovalent inorganic cation transport (GO:0015672)	165	4	.08	+	51.29	9.40E-07	3.47E-04
																		purine ribonucleoside monophosphate metabolic process (GO:0009167)	169	4	.08	+	50.07	1.03E-06	3.36E-04
																		nucleoside triphosphate metabolic process (GO:0009141)	169	4	.08	+	50.07	1.03E-06	3.17E-04
																		purine nucleoside monophosphate metabolic process (GO:0009126)	169	4	.08	+	50.07	1.03E-06	3.01E-04
																		inorganic ion transmembrane transport (GO:0098660)	170	4	.08	+	49.78	1.06E-06	2.92E-04
																		nucleotide biosynthetic process (GO:0009165)	132	3	.06	+	48.08	3.19E-05	3.52E-03
																		nucleoside phosphate biosynthetic process (GO:1901293)	133	3	.06	+	47.72	3.26E-05	3.53E-03
																		ribonucleoside monophosphate metabolic process (GO:0009161)	185	4	.09	+	45.74	1.47E-06	3.87E-04
																		nucleoside monophosphate metabolic process (GO:0009123)	190	4	.09	+	44.54	1.63E-06	3.92E-04
																		purine ribonucleotide metabolic process (GO:0009150)	199	4	.09	+	42.52	1.95E-06	4.32E-04
																		purine nucleotide metabolic process (GO:0006163)	201	4	.10	+	42.10	2.03E-06	4.32E-04
																		ribonucleotide metabolic process (GO:0009259)	215	4	.10	+	39.36	2.64E-06	5.03E-04
																		purine-containing compound metabolic process (GO:0072521)	231	4	.11	+	36.63	3.49E-06	5.85E-04
																		ribose phosphate metabolic process (GO:0019693)	239	4	.11	+	35.41	3.99E-06	6.48E-04
																		generation of precursor metabolites and energy (GO:0006091)	336	5	.16	+	31.48	3.37E-07	3.72E-04
																		ion transmembrane transport (GO:0034220)	283	4	.13	+	29.90	7.70E-06	1.09E-03
																		nucleotide metabolic process (GO:0009117)	296	4	.14	+	28.59	9.17E-06	1.24E-03
																		nucleoside phosphate metabolic process (GO:0006753)	299	4	.14	+	28.30	9.53E-06	1.26E-03
																		cation transport (GO:0006812)	362	4	.17	+	23.38	2.00E-05	2.36E-03
																		carbohydrate derivative biosynthetic process (GO:1901137)	375	4	.18	+	22.57	2.30E-05	2.65E-03
																		organophosphate biosynthetic process (GO:0090407)	289	3	.14	+	21.96	3.13E-04	2.98E-02
																		nucleobase-containing small molecule metabolic process (GO:0055086)	405	4	.19	+	20.89	3.09E-05	3.49E-03
																		drug metabolic process (GO:0017144)	593	5	.28	+	17.84	5.31E-06	8.39E-04
																		organophosphate metabolic process (GO:0019637)	528	4	.25	+	16.03	8.60E-05	9.15E-03
																		carbohydrate derivative metabolic process (GO:1901135)	711	5	.34	+	14.88	1.27E-05	1.53E-03
																		transmembrane transport (GO:0055085)	622	4	.29	+	13.60	1.61E-04	1.68E-02
																		ion transport (GO:0006811)	668	4	.32	+	12.67	2.11E-04	2.09E-02
																		organonitrogen compound biosynthetic process (GO:1901566)	1293	7	.61	+	11.45	6.91E-07	3.82E-04
																		oxidation-reduction process (GO:0055114)	1331	5	.63	+	7.95	2.48E-04	2.41E-02
																		organonitrogen compound metabolic process (GO:1901564)	4132	8	1.95	+	4.10	1.65E-04	1.69E-02
																		cellular metabolic process (GO:0044237)	8072	10	3.82	+	2.62	5.39E-04	4.96E-02
																		metabolic process (GO:0008152)	9767	11	4.62	+	2.38	4.04E-04	3.79E-02
Malta 5
No results									photosynthesis, light harvesting in photosystem II (GO:0009769)	10	2	.01	+	> 100	2.36E-05	2.18E-02		photosynthetic electron transport in photosystem II (GO:0009772)	10	2	.00	+	> 100	9.57E-06	1.32E-02
									cell wall pectin biosynthetic process (GO:0052325)	14	2	.01	+	> 100	4.29E-05	2.96E-02		ATP synthesis coupled proton transport (GO:0015986)	30	2	.01	+	> 100	7.16E-05	4.95E-02
									photosynthetic electron transport chain (GO:0009767)	42	3	.03	+	> 100	2.73E-06	3.78E-03		energy coupled proton transport, down electrochemical gradient (GO:0015985)	30	2	.01	+	> 100	7.16E-05	4.40E-02
									photosynthesis, light harvesting (GO:0009765)	45	3	.03	+	> 100	3.33E-06	3.68E-03		electron transport chain (GO:0022900)	98	3	.04	+	76.54	7.76E-06	1.43E-02
									photosynthesis, light reaction (GO:0019684)	120	5	.07	+	67.41	1.06E-08	5.84E-05		cellular respiration (GO:0045333)	119	3	.05	+	63.03	1.37E-05	1.51E-02
									electron transport chain (GO:0022900)	98	3	.06	+	49.52	3.14E-05	2.48E-02		photosynthesis, light reaction (GO:0019684)	120	3	.05	+	62.50	1.40E-05	1.29E-02
									photosynthesis (GO:0015979)	216	5	.13	+	37.45	1.83E-07	3.37E-04		photosynthesis (GO:0015979)	216	5	.09	+	57.87	1.42E-08	7.85E-05
									generation of precursor metabolites and energy (GO:0006091)	336	6	.21	+	28.89	3.89E-08	1.08E-04		energy derivation by oxidation of organic compounds (GO:0015980)	136	3	.05	+	55.15	2.02E-05	1.60E-02
																		generation of precursor metabolites and energy (GO:0006091)	336	5	.13	+	37.21	1.23E-07	3.41E-04
