# Supplementary material for: Epigenetic Analysis through MSAP-NGS Coupled Technology: The Case Study of White Poplar Monoclonal Populations/Stands
Source: Int J Mol Sci. 2020 Oct 7;21(19):7393. doi: 10.3390/ijms21197393 (PMC7582538; doi:10.3390/ijms21197393)
Supplement: Supplementary file 1 [file ijms-21-07393-s001.zip › ijms-934278-supl-proofed/Table S1C.xlsx]

## Sheet: M1-H1
Names	total	elements
Malta 1 Malta 2 Malta 4 Malta 5 malta 3	20	YCF2-A
		ADR1-L1
		TRNN.2
		AT3G32895
		NAD2B
		RRN23S.1
		YCF2-A-1
		RBCL
		RRN4.5S.2
		RRN4.5S.1
		TRNN.1
		AT2G07764
		TRNN
		NAD7
		AT2G07709
		RRN23S.2
		NAD2A
		AT2G07733
		ACCD
		AT5G08720
Malta 1 Malta 2 Malta 4 malta 3	4	AT3G52230
		RPOC1
		PSBB
		AT1G21945
Malta 1 Malta 2 Malta 4 Malta 5	3	ORF107A
		XPO1
		AT2G07689
Malta 1 Malta 2 malta 3	1	AT5G38950
Malta 1 Malta 2 Malta 4	5	TRNI.2
		NDHB.2
		NAD1C
		TRNI.3
		NDHB.1
Malta 1 Malta 4 malta 3	1	NDHA
Malta 2 Malta 4 Malta 5	1	PSAA
Malta 4 Malta 5 malta 3	2	RRN16S.2
		RRN16S.1
Malta 1 Malta 2	1	PSBC
Malta 1 Malta 4	2	PSBD
		NAD4
Malta 1	8	AT2G07723
		MED37E
		AT2G07712
		MATR
		CCB452
		AT2G07717
		NDHH
		MED37C
Malta 2	1	PSAB
Malta 4	13	AT2G07715
		ycf15-B-1
		RRN18
		RPS7-A
		RPS7-A-1
		TRNA.2
		TRNA.1
		RPOB
		RPL2
		NAD1B
		RRN26
		FIP2-1
		ycf15-B

## Sheet: M1-H0
Names	total	elements
Malta 1 Malta 2 Malta 3 Malta 4 Malta 5	1	PETD
Malta 1 Malta 2 Malta 3 Malta 5	3	ycf15-B-1
		RRN26
		ycf15-B
Malta 1 Malta 3 Malta 4 Malta 5	1	AT2G28720
Malta 2 Malta 3 Malta 4 Malta 5	2	MED37E
		MED37C
Malta 1 Malta 2 Malta 3	1	AT5G18390
Malta 1 Malta 2 Malta 4	1	NAD5C
Malta 1 Malta 2 Malta 5	1	AT2G07815
Malta 2 Malta 3 Malta 4	1	AT2G07717
Malta 2 Malta 3 Malta 5	1	PSBD
Malta 2 Malta 4 Malta 5	1	PSAC
Malta 3 Malta 4 Malta 5	1	PSAB
Malta 1 Malta 2	4	RRN16S.2
		RRN16S.1
		AT5G43560
		ATPA
Malta 1 Malta 3	4	TRNA.2
		TRNA.1
		GATL10
		FIP2-1
Malta 1 Malta 4	5	NDHD
		NDHI
		RPS4-1
		AT2G07734
		PGRL1B
Malta 2 Malta 3	1	NAD4
Malta 2 Malta 4	1	AT2G07787
Malta 2 Malta 5	2	AT2G07723
		CCB452
Malta 3 Malta 4	2	PSBC
		NDHH
Malta 3 Malta 5	8	NDHB.2
		TRNI.3
		AT1G11960
		XEG113
		TRNI.2
		HHT1
		NDHB.1
		CSC1
Malta 4 Malta 5	6	PSBH
		AT2G07681
		AT2G07712
		NAD6
		AT2G07731
		MATR
Malta 1	4	AT2G07752
		TRNE
		COX1
		AT2G07683
Malta 2	2	NAD1B
		AT1G60070
Malta 3	15	AT2G14840
		ATP6-1
		AT2G07699
		XPO1
		RPOB
		COB-1
		PSAA
		BGAL9
		MT-CYB
		PCKA
		ORF107A
		AT2G07689
		ATP6-2
		SAP5
		ATP6-1-1
Malta 4	10	ORF107F
		AT2G07716
		AT5G18404
		ORFX
		AT2G07664
		CCB206
		AT2G07827
		AT2G07738
		AT1G48220
		AT4G34035
Malta 5	6	TRNL.1
		AT5G34852
		AT1G21945
		AT2G07747
		NAD1C
		AT3G52230

## Sheet: M0-H1
Names	total	elements
Malta 1 Malta 2 Malta 3 Malta 4 Malta 5	19	AT1G04320
		AT1G60820
		AT3G61715
		AT2G42420
		AT3G53965
		AT5G07135
		AT1G06880
		AT5G19095
		AT1G06860
		AT5G66817
		AT1G60840
		PETB
		AT1G60910
		AT2G30190
		AT1G60580
		AT3G58165
		AT2G30450
		AT2G30180
		AT4G32475
Malta 1 Malta 2 Malta 3 Malta 4	1	RPL16
Malta 1 Malta 2 Malta 3 Malta 5	2	AT2G07716
		ORFX
Malta 1 Malta 2 Malta 4 Malta 5	4	ATP6-1
		AT2G07699
		ATP6-2
		ATP6-1-1
Malta 1 Malta 2 Malta 4	1	TRNC-1
Malta 1 Malta 4 Malta 5	4	TRNS.3
		AT2G07766
		AT2G07793
		TRNS.5
Malta 1 Malta 2	14	AT2G46120
		AT1G75650
		RPOB
		AT1G29210
		AT4G13445
		AT1G75570
		AT5G09755
		AT3G61545
		AT3G51135
		AT4G34695
		AT1G30430
		AT4G36197
		AT2G38030
		AT3G51140
Malta 1 Malta 3	5	AT2G07715
		TRNK.1
		RPL2
		TRNK.2
		AT2G07599
Malta 1 Malta 4	4	TRNM.2
		AT2G07755
		NAD9
		AT2G07786
Malta 2 Malta 4	1	ATPF
Malta 2 Malta 5	1	NDHA
Malta 4 Malta 5	1	AT5G38950
Malta 1	11	AT2G07681
		RRN18
		CCMC
		RPS7-A-1
		CCB256
		NAD1B
		PSAA
		NAD6
		AT2G07731
		RPS7-A
		AT1G48220
Malta 2	6	AT2G07752
		ATL39
		AT2G07712
		TRNE
		AT2G07683
		MATR
Malta 3	2	AT3G52955
		AT3G10015
Malta 4	10	AT2G07723
		AT2G07722
		RPL34B
		CCB452
		COX1
		BGAL9
		XEG113
		ORF139A
		ORF139B
		AT2G07815
Malta 5	5	RPOC1
		PSBB
		PSBC
		NDHD
		NDHI
